# Supplementary material for: Water demand management: Visualising a public good
Source: PLoS One. 2020 Jun 16;15(6):e0234621. doi: 10.1371/journal.pone.0234621 (PMC7297372; doi:10.1371/journal.pone.0234621)
Supplement: S1 File — (XLSX) [file pone.0234621.s006.xlsx]

## Sheet: Sheet1
Group	Family	Income	Water Consumption per capita per day
			May	June	July	Aug	Sep	Oct
2	2	1	249.85	189.542	205.812	198.251	190.324	160.46
1	2	3	77.534	78.437	91.481	74.14	80.75	83.966
2	4	4	183.514	175.854	162.628	150.036	177.291	201.779
2	2	1	305.455	319.398	319.928	307.767	325.866	349.775
1	4	4	166.791	180.374	196.286	194.942	222.809	260.132
1	2	2	170.24	156.232	165.568	174.282	168.155	182.571
2	2	4	94.306	103.076	93.539	88.92	94.291	92.257
2	4	4	188.743	191.246	186.852	189.209	191.192	196.934
2	3	2	236.656	214.892	239.296	221.183	223.049	227.837
1	4	4	119.902	103.172	105.277	109.109	126.009	116.036
2	1	1	80.073	68.432	90.897	82.337	64.395	59.643
1	2	4	174.473	168.067	231.107	218.261	255.6	187.371
2	2	1	236.226	218.051	216.25	220.684	215.543	234.959
2	3	4	202.042	204.145	223.256	225.274	207.088	201.738
1	3	4	206.28	203.829	200.672	196.029	214	166.957
1	2	3	117.397	133.055	150.143	114.758	116.888	120.536
1	4	3	195.183	189.018	185.39	185.082	199.282	201.887
2	2	4	185.611	195.827	184.933	171.022	185.974	201.018
2	2	4	173.625	163.643	164.955	159.32	174.162	164.151
1	2	3	277.684	256.25	274.534	251.5	244.725	263.494
2	4	4	238.962	239.107	241.936	256.472	220.393	240.173
1	3	3	220.951	219.358	220.042	217.498	196.315	210.881
1	3	2	170.588	172.347	157.613	167.248	162.332	188.986
1	4	4	41.677	37.023	38.802	43.2	49.905	49.423
2	2	4	257.952	258.366	284.3	204.692	180.264	215.533
1	5	4	92.973	95.493	93.593	91.193	95.818	94.874
1	1	2	68.172	63.286	65.809	46.609	62.5	45.188
2	4	4	171.577	155.627	166.621	167.803	154.85	146.851
2	1	2	336.96	335.025	353.344	344.931	358.16	344.29
1	2	4	170.178	177.349	177.636	195.826	205.628	163.437
2	3	4	119.087	117.642	94.192	92.012	105.625	128.051
2	1	4	192.107	185.321	177.893	176.548	188.303	161.481
2	4	3	220.774	234.319	207.291	208.787	211.377	208.587
1	2	4	142.728	158.275	151.39	152.242	157.171	150.535
2	2	2	227.163	143.044	158.448	146.684	139.349	160.621
2	4	4	165.269	174.681	181.755	158.583	186.107	190.593
1	3	3	170.74	170.431	167.236	166.128	162.901	156.546
1	2	1	411.372	443.063	430.106	300.356	316.024	297.932
1	2	1	310.222	349.648	280.793	339.143	346.044	314.937
2	4	4	273.017	254.331	216.858	191.188	214.157	218.664
1	3	4	218.27	203.988	216.624	229.401	179.94	193.244
1	4	3	254.583	251.628	252.903	243.283	235.567	190.026
2	2	1	251.802	243.75	209.562	159.964	152	157.071
1	2	4	32.308	39.387	36.939	38.339	31.592	31.798
2	3	4	303.093	251.218	272.197	285.46	249.607	304.123
2	5	3	238.007	244.409	244.147	245.319	251.157	248.357
2	1	3	105.778	115.713	112.632	117.397	101.83	123.407
1	2	2	162.554	185.875	182.265	172.982	163.224	180.34
2	5	4	259.357	256.714	282.271	275.812	267.53	284.166
2	4	3	132.364	121.391	108.454	117.721	110.29	132.125
2	2	4	208.042	200.342	213.232	202.817	199.569	201.143
2	4	4	237.933	253.923	261.077	243.633	248.338	261.581
1	2	2	213.782	205.929	226.52	204.197	222.1	208.522
1	4	3	238.952	245.186	267.561	280.401	275.05	258.036
1	2	2	181.748	166.035	198.878	168.979	188.561	183.19
1	3	3	70.197	58.333	61.382	71.857	51.195	59.64
1	4	3	302.62	288.077	277.261	251.857	246.163	265.845
1	2	4	171.258	168.276	177.556	192.295	164.623	171.932
1	3	4	111.012	90.827	95.862	88.915	93.988	94.635
1	3	3	137.136	140.793	143.288	134.947	135.572	129.561
2	2	1	159.473	187.592	193.644	191.215	183.496	167.656
1	3	4	132.13	128.836	151.245	140.395	141.974	147.258
1	1	1	173.716	166.601	163.164	174.286	174.99	169.529
1	1	1	294.27	297.38	291.009	264.498	289.156	280.721
1	2	1	194.404	207.016	192.299	161.887	204.972	215.458
1	1	1	194.675	227.465	231.407	303.377	183.105	210.581
2	3	2	279.21	268.287	276.57	292.938	262.921	298.354
1	4	1	226.651	225.663	225.535	203.935	237.801	228.745
1	4	4	199.487	191.186	191.07	189.703	202.375	187.361
1	4	3	119.197	137.684	136.791	123.086	132.911	126.505
2	5	4	85.394	80.219	91.5	85.517	81.129	89.499
1	2	1	266.006	299.911	314.174	268.531	250.937	283.829
2	2	1	245.58	242.81	264.967	262.982	237.81	244.406
1	4	2	155.861	177.892	164.32	144.018	142.288	158.922
2	2	4	180.085	175.917	212.717	228.584	223.02	238.828
1	4	4	81.991	83.529	81.304	76.21	83.177	88.922
1	3	4	149.632	161.877	179.863	200.05	150.584	139.317
2	4	4	225.043	229.204	204.767	194.123	227.716	204.496
1	1	1	388.059	398.984	424.111	384.931	399.229	384.793
1	2	3	256.28	211.104	182.773	188.281	172.972	184.629
2	2	4	114.512	120.849	125.249	119.761	116.883	116.5
2	4	3	121.21	122.341	125.29	135.741	116.218	125.967
2	2	3	149.946	149.431	162.841	149.181	148.184	153.247
2	1	1	111.406	98.075	135.148	118.737	107.088	121.167
2	2	3	275.982	240.666	304.914	306.095	301.646	286.938
1	2	1	97.268	106.571	113.571	110.857	97.768	107.107
1	3	4	255.988	239.337	221.207	227.654	236.243	235.396
2	1	2	194.143	183.679	134.294	176.064	209.347	164.948
1	3	4	226.783	218.991	179.183	186.318	181.104	188.447
2	3	4	298.298	317.655	315.575	297.448	297.138	344.619
2	1	4	179.821	269.741	319.805	265.731	241.967	253.246
2	1	4	136.024	117.031	116.888	127.666	106.94	134.08
1	3	4	248.012	238.538	255.046	243.309	230.969	261.036
1	2	1	222.965	219.018	234.964	232.268	229.126	231.062
1	1	3	99.351	102.305	100.989	89.517	92.375	104.447
1	5	2	146.552	142.002	148.963	162.579	162.18	168.892
2	2	3	114.357	103.672	125.691	143.797	121.957	154.343
1	3	4	220.154	204.656	174.435	197.681	247.149	261.558
1	1	1	99.148	132.591	159.489	156.483	133.577	39.74
2	2	2	142.345	162.785	162.735	140.138	172.418	142
1	3	3	243.395	231.648	236.097	220.237	210.206	168.848
1	2	4	173.213	192.946	183.94	188.076	180.989	167.742
2	4	3	241.118	237.142	134.094	114.968	189.079	247.851
2	2	4	193.921	165.679	195.643	167.732	166.326	162.898
1	1	4	108.111	100.593	118.569	120.678	93.539	98.579
1	3	3	32	60.882	68.306	61.625	47.214	44.991
2	1	1	101.527	95.607	101.599	92.781	98.182	99.018
1	3	4	212.829	220.042	246.803	214.661	212.769	213.365
1	2	4	130.883	103.813	126.978	123.49	124.991	113.062
1	5	4	259.543	256.471	282.287	274.573	268.95	282.645
1	3	1	246.814	278.174	249.954	277.968	248.414	215.664
2	4	2	246.622	246.495	229.988	247.675	225.74	268.864
2	4	1	142.736	142.688	155.426	147.579	141.634	137.208
1	4	4	174.864	167.788	190.444	152.862	186.714	82.111
1	1	2	275.412	273.472	291.418	298.439	283.929	234.086
1	1	1	233.544	243.627	303.518	207.234	227.829	203.531
2	6	2	192.055	192.884	188.363	194.925	192.507	205.483
2	3	4	286.177	272.089	289.02	263.006	287.258	273.899
1	2	2	372.356	356.156	316.422	390.993	328.321	328.059
1	2	4	285.264	284.092	268.925	313.449	323.493	235.691
2	2	3	183.058	197.848	202.021	213.443	215.207	180.75
1	1	4	202.368	237.542	277.623	274.044	242.098	220.829
1	1	1	159.433	158.537	175.458	163.049	162.5	156.857
2	1	2	290.289	300.716	174.674	192	176.025	227.44
2	3	4	227.113	229.537	213.367	209.045	224	229.953
2	2	2	284.853	294.447	301.784	419.744	479.447	396.897
1	2	2	195.393	198.439	200.093	193.857	197.092	191.856
1	3	4	293.571	306.402	312.546	318.886	303.707	253.417
1	4	4	264.785	276.356	273.766	287.848	254.671	275.9
1	3	4	221.612	216.405	204.256	207.953	207.135	212.927
2	1	2	186.072	177.009	214.176	187.726	181.091	166.861
1	4	4	202.811	219.716	247.188	211.834	226.732	209.518
1	2	1	186.232	194.732	198.357	182.571	185.679	163.393
2	4	4	281.061	290.169	304.072	247.188	254.033	259.527
